# Supplementary material for: Designing and implementing a socioeconomic intervention to enhance TB control: operational evidence from the CRESIPT project in Peru
Source: BMC Public Health. 2015 Aug 21;15:810. doi: 10.1186/s12889-015-2128-0 (PMC4546087; doi:10.1186/s12889-015-2128-0)
Supplement: Additional file 1: Figure S1a. — Details of the operational conditions to meet in order to receive double incentives. b: Details of the operational conditions to meet in order to receive simple incentives. (ZIP 492 kb) [file 12889_2015_2128_MOESM1_ESM.zip]

Archive with 2 entries (2 files):
- 7052233431544554_add1.pdf
- 7052233431544554_add2.pdf
